# Supplementary material for: Assessing the impact of physical exercise on cognitive function in older medical patients during acute hospitalization: Secondary analysis of a randomized trial
Source: PLoS Med. 2019 Jul 5;16(7):e1002852. doi: 10.1371/journal.pmed.1002852 (PMC6611563; doi:10.1371/journal.pmed.1002852)
Supplement: S1 Data — (XLSX) [file pmed.1002852.s002.xlsx]

## Sheet: Hoja1
						Verbal GVT				GVT Verbal correct answers		Verbal GVT errors		Arithmetic GVT				Arithmetic GVT correct answers		Airthmetic GVT errors		Verbal fluency correct answers		Verbal fluency errors		Mini-Mental		Trail Making Test parte A
Nº	Group	Age	Weight (kg)	Height (cm)	BMI (Kg/m2)	Pre (s)	Pre (m/s)	Post (s)	Post m/s	Pre	Post	Pre	Post	Pre (s)	Pre (m/s)	Post (s)	Post (m/s)	Pre	Post	Pre	Post	Pre	Post	Pre	Post	Pre	Post	Pre	Post
1	0	86	46.6	156	19.1486	26.12	0.229709	19.48	0.308008	9	8	0	0	24.44	0.245499	24.44	0.245499	16	17	0	0	5	9	0	0	25	22	155	125
2	0	89	48.3	160	18.8672	9.85	0.609137	8.97	0.668896	4	3	0	0	10.12	0.592885	7.91	0.758534	9	6	0	2	9	9	0	0	18	20	160	131
3	0	90	75.4	156	30.9829	10.66	0.562852	10.48	0.572519	3	4	0	0	11.47	0.523104	10.09	0.594648	10	7	0	2	13	10	0	0	27	30	107	175
4	0	94	59.7	145	28.3948	26.4	0.227273	11.96	0.501672	7	6	0	0	14.91	0.402414	12.09	0.496278	2	11	10	0	10	7	0	0	24	23	265	272
5	0	91	61	155	25.3902																	9	7	0	0	23	22	363	401
6	0	81	59.2	152	25.6233	25.13	0.238758	31.56	0.190114	4	4	0	0	29.34	0.204499	30.59	0.196143	4	9	0	14	0	0	3	3	19	17
7	0	87	78.9	159	31.2092	24.91	0.240867	15.69	0.382409	9	5	0	0	33.25	0.180451	14.12	0.424929	13	10	0	0	2	4	5	1	20	22	132	113
8	0	86	80.5	171	27.5298	16.41	0.365631	15.63	0.383877	7	7	0	0	16.71	0.359066	16.38	0.3663	15	10	0	2	12	8	0	0	28	25	152	119
9	0	94	72.3	162	27.5492	12.9	0.465116	13.09	0.458365	8	5	0	0	13.4	0.447761	13.5	0.444444	10	9	0	0	5	5	0	0	25	26
10	0	81	53.5	152	23.1562	13.88	0.432277			5		0		14.53	0.412939			11		0		7		0		27		83
11	0	75	61.9	157	25.1126	7.59	0.790514	7.98	0.75188	3	4	0	0	7.16	0.837989	7.71	0.77821	8	7	1	0	11	8	0	0	29	30	99	91
12	0	93	48	142	23.8048	10.62	0.564972	12	0.5	6	4	0	0	10.57	0.567644	14.84	0.404313	10	10	0	1	10	8	0	0	27	29	144	232
13	0	99	53.8	162	20.4999																	1	2	0	1	16	18
14	0	93	90.3	162	34.4079																	10	8	1	1	23	24	99	102
15	0	79	65	162	24.7676	25.13	0.238758	23.84	0.251678	7	6	0	0	35.75	0.167832	22.69	0.264434	15	10	0	1	5	5	0	0	24	28	348	294
16	0	82	52.2	157	21.1773	17.16	0.34965	17.97	0.33389	7	3	0	0	13.82	0.434153	15.68	0.382653	8	8	0	0	6	7	0	0	21	25	147	157
17	0	86	68.2	158	27.3193	17.97	0.33389	20.78	0.288739	6	10	0	0	27.84	0.215517	24.43	0.2456	15	11	4	4	8	8	0	8	21	19
18	0	82	54.4	147	25.1747	14.44	0.415512	18.28	0.328228	5	4	0	0													17	16
19	0	91	37.6	136	20.3287	12.53	0.478851	13	0.461538	7	6	0	0	10.82	0.554529	12.62	0.475436	10	12	0	0	12	15	0	0	25	21	124	108
20	0	88	53	150	23.5556	18.87	0.317965			4		0		20.25	0.296296			6		0		1		0		20
21	0	90				10.28	0.583658	13.44	0.446429	3	7	0	0	12.03	0.498753	12.46	0.481541	10	10	0	1	10	13	0	0	26	27	115	98
22	0	85				15.44	0.388601	13.09	0.458365	6	6	0	0	14.91	0.402414	13.5	0.444444	9	9	0	0	5	9	0	0	21	23	139	137
23	0	94	65	160	25.3906	20.13	0.298063	17.72	0.3386	7	8	0	0	22.33	0.268697	19.4	0.309278	16	15	0	1	12	12	0	0	25	28	107	114
24	0	88	69.9	160	27.3047	18.57	0.323102	14.39	0.416956	7	7	0	0	17.31	0.34662	16.45	0.364742	14	16	0	0	5	7	0	0	27	29	139	168
25	0	87				15.29	0.392413	14.02	0.42796	9	6	0	0	16.87	0.355661	12.47	0.481155	10	10	1	0	7	6	0	0	29	29	238	127
26	0	86	75.3	148	34.3773																	7	5	0	0	26	27
27	0	78	64.7	164	24.0556	10.27	0.584226	9.2	0.652174	7	8	0	0	10.47	0.573066	8.57	0.700117	10	8	0	0	5	8	1	1	19	21	263	195
28	0	90				28.1	0.213523			10		0		32.75	0.183206			10		10		6		0		26		349
29	0	83				18.19	0.329852	20.42	0.29383	9	10	0	0	21.69	0.276625	20.39	0.294262	10	10	2	1	5	6	0	0	26	25	223
30	0	90	53.1	153	22.6836	24.82	0.241741	24.21	0.247831	3	4	1	0	20.04	0.299401	18.02	0.332963	9	13	0	0	8	4	0	0	23	23
31	0	91	66	165	24.2424	9.56	0.627615	7.75	0.774194	8	4	0	0	9.75	0.615385	7.97	0.752823	14	15	0	0	16	16	0	1	28	27	125	118
32	0	85	61.7	150	27.4222	10.87	0.551978	11.38	0.527241	8	8	0	0	10.24	0.585938	11.75	0.510638	5	10	2	1	7	10	0	0	26	28	78
33	0	75	83.1	160	32.4609	13.38	0.44843	10.4	0.576923	5	6	0	0	10.93	0.548948	11.44	0.524476	14	14	0	0	7	5	0	0	23	22	89	136
34	0	87	86.3	175	28.1796	18.97	0.316289	21.37	0.280767	6	9	0	0	19.31	0.31072	29.59	0.202771	15	11	0	11	6	5	0	0	28	27
35	0	90	77.7	146	36.4515	10.9	0.550459	11.72	0.511945	8	8	0	0	11.25	0.533333	13.34	0.449775	12	14	1	2	16	25	0	0	26	26	89	92
36	0	86	68	171	23.255																	6	5	0	0	22	23
37	0	90	66	158	26.4381	7.75	0.774194	10.38	0.578035	6	7	0	0	8.69	0.690449	10.25	0.585366	6	10	0	0	9	5	0	0	26	24	65	86
38	0	81	50.5	159	19.9755	7.47	0.803213	9.5	0.631579	4	5	0	0	7.28	0.824176	8.09	0.741656	13	12	0	0	14	8	0	0	28	26
39	0	95	59.3	148	27.0727	20.5	0.292683	23.12	0.259516	5	4	0	0													22	20
40	0	89	53.3	141	26.8095	17.46	0.343643	15.53	0.386349	6	5	0	0	15.87	0.378072	12.08	0.496689	16	12	0	0	6	7	0	0	28	29
41	0	86	62.4	154	26.3114	12.88	0.465839	17	0.352941	5	5	0	0	13.28	0.451807	12.9	0.465116	10	8	0	0	7	5	0	0	26	24
42	0	88	84.3	155	35.0884	10.22	0.587084	11.28	0.531915	4	5	0	0	11.59	0.517688	9.44	0.635593	11	11	0	0	12	11	1	0	27	29	67	67
43	0	85	83.5	156	34.3113	14.03	0.427655	12.72	0.471698	7	5	0	0	13.81	0.434468	13.59	0.441501	11	8	0	0	8	10	0	0	27	28	114	98
44	0	79	81.2	165	29.8255	9.5	0.631579	8.07	0.743494	4	3	0	0	9.41	0.63762	8.39	0.715137	9	7	0	0	7	2	0	0	26	23
45	0	94	80	175	26.1224																	1		5		20
46	0	85	63	160	24.6094	11.53	0.520382	16.94	0.354191	5	3	0	0	12.64	0.474684	16	0.375	7	9	0	0	5	4	0	0	22	24	245	238
47	0	84	46.5	155	19.3548																	0	4	6	2	27	22
48	0	84				17.22	0.348432			9		0		18.12	0.331126			21		0		9		1		26		191
49	0	77	48.9	163	18.4049	23.53	0.254994	23.71	0.253058	6	5	0	0	27.47	0.21842	30.8	0.194805	7	7	10	10	3	2	0	0	20	19	242	259
50	0	84	87.3	163	32.8578	7	0.857143	8.02	0.74813	9	8	0	0	6.97	0.860832	7.94	0.755668	10	9	0	0	13	11	0	0	28	26	43	62
51	0	86	68	150	30.2222	27.94	0.214746	29.5	0.20339	2	5	0	0													9	11
52	0	81	94	189	26.3151																	3		0		26
53	0	92	55.2	159	21.8346	23	0.26087	22.72	0.264085	4	4	0	0	15.29	0.392413	17.29	0.347021	10	9	0	0	8	7	0	0	24	22
54	0	85	61.5	131	35.8371	16.44	0.364964	13.21	0.454201	9	6	0	0	16.66	0.360144	13.75	0.436364	11	8	1	0	7	5	0	0	27	26	66	79
55	0	86	78.7	175	25.698	9.65	0.621762	9.61	0.62435	5	4	0	0	13.57	0.442152	12.9	0.465116	4	5	0	0	5	4	3	4	22	21	152	171
56	0	94	34.6	163	13.0227		#DIV/0!		#DIV/0!
57	0	87	85.4	175	27.8857	25.22	0.237906	28.2	0.212766	7	6	0	0	16.97	0.353565	21.41	0.280243	9	7	0	0	2	2	0	0	25	24
58	0	86	76.8	183	22.9329	7.28	0.824176	9.69	0.619195	3	3	0	0	11.09	0.541028	9.75	0.615385	11	11	1	2	4	4	0	0	27	26	171	166
59	0	79	75.5	161	29.127																	10		0		24
60	0	88				12	0.5	10.49	0.571973	6	7	0	0	11.12	0.539568	10.41	0.576369	10	11	0	0	11	9	0	0	25	23
61	0	90	40.5	147	18.7422	17.66	0.339751	15.91	0.377121	8	8	0	0	23.82	0.251889	18.53	0.323799	11	10	0	2	14	15	0	0	20	21
62	0	91	80	146	37.5305	21.09	0.284495	24.13	0.248653	3	3	0	0									3	5	0	0	26	26
63	0	91	73.3	165	26.9238	11.75	0.510638	10.75	0.55814	12	11	0	0	11.38	0.527241	11.41	0.525855	12	12	1	1	17	16	0	0	24	24	93	110
64	0	88	47.3	155	19.6878	9.53	0.629591	9.67	0.620476	4	3	0	0	8.14	0.737101	9.11	0.658617	11	11	0	0	12	9	0	0	28	27	60	72
65	0	90	60.5	160	23.6328										#DIV/0!							6	4	0	0	20	21
66	0	87				13.1	0.458015	15.43	0.388853	7	8	0	0	13.78	0.435414	13.91	0.431344	11	12	0	0	8	11	0	0	23	22	104	138
67	0	89				12.15	0.493827			7		0		15	0.4			10		1		4		0
68	0	85	72.7	155	30.2601	12.22	0.490998			10		0		10.68	0.561798			11		1		11		0		25		97
69	0	93	66	155	27.4714	12.81	0.468384	11.6	0.517241	1	5	0	0	13.43	0.446761	13.69	0.438276	6	8	0	0	2	7	0	0	21	27	133	117
70	0	92	67.5	150	30	19.44	0.308642	18.47	0.324851	7	5	0	0	14.59	0.411241	17.44	0.344037	5	5	3	0	4	4	1	0	18	16
71	0	86	93.2	161	35.9554																	3	2	0	1	17	23
72	0	96	64.7	153	27.6389																	7	6	0	0	17	22
73	0	90	55.5	150	24.6667	41.28	0.145349			7		0		37.69	0.159193			9		4		1		2		17		365
74	0	91	65	150	28.8889																	5	4	0	1	19	17
75	0	89	43			12.88	0.465839			10		0		15.39	0.389864			10		5		10		0		24
76	0	77	71	148	32.4142	13.13	0.456969	11.41	0.525855	4	5	0	0									5	8	0	0	24	27
77	0	94	73.5	180	22.6852																	12		0		17
78	0	95	38.5	140	19.6429	31.69	0.189334	30	0.2	7	6	0	0	35.79	0.167645	23.28	0.257732	12	21	1	0	13	10	0	0	24	26	83	77
79	0	86	83	160	32.4219	19.03	0.315292	37.63	0.159447	12	15	0	0	18.78	0.319489	28.84	0.208044	16	20	0	1	13	9	0	0	24	24
80	0	78	54.4	142	26.9788	31.56	0.190114			5		0		26.44	0.226929			1		3		3		0		11
81	0	80	81.4	143	39.8063	18.22	0.329308	17.79	0.337268	8	9	0	0	21.69	0.276625	18.47	0.324851	15	12	0	2	8	9	0	1	21	22
82	0	93	60.1	140	30.6633	12.91	0.464756	10.99	0.545951	5	5	0	0	28.34	0.211715	29.31	0.204708			6	3	2	0	2	1	18	18
83	0	80	60.8	169	21.2878	8.29	0.723764	8.13	0.738007	7	5	0	0	7.9	0.759494	8.94	0.671141	12	13	0	0	5	11	0	0	26	28	196	137
84	0	91	57	150	25.3333	27.9	0.215054	28.22	0.212615	3	2	0	0	28.34	0.211715	32.97	0.181984	7	2	2	4	3	3	0	0	26	24	459	412
85	0	80	75.8	149	34.1426	12.19	0.492207	23.13	0.259403	4	3	0	0	20.41	0.293974	13.56	0.442478	6	9	0	0	1	2	0	0	23	24	109	92
86	0	83	49.6	145	23.591	9.09	0.660066	12.18	0.492611	8	8	0	0	10.78	0.556586	12.53	0.478851	10	11	3	1	15	11	1	0	20	19
87	0	79																				5	4	0	0	19	20	298	281
88	0	87				18.75	0.32	17.22	0.348432	10	7	0	0	19.91	0.301356	21.67	0.27688	11	10	2	0	7	6	0	2	19	21	80	87
89	0	100																				9	9	0	0
90	0	79	68.9	154		21.63	0.277393	21.71	0.27637	11	10	0	0	21.56	0.278293	21.72	0.276243	10	9	6	7	4	3	0	0	26	23	60	66
91	0	87	56.2	160	21.9531	14.19	0.422833	12.19	0.492207	6	7	0	0	11.69	0.513259	11.69	0.513259	19	18	0	0	10	15	0	0	29	28	41	43
92	0	85	64	160	25	41.78	0.143609	69	0.0869565	6	7	0	0	31.12	0.192802	39.72	0.151057	6	14	5	1	5	7	0	0	21	23
93	0	87	63.9	149	28.7825	25.63	0.234101	20.16	0.297619	5	5	0	0	26.19	0.229095	26.22	0.228833	10	10	5	1	4	4	0	0	22	24	93	147
94	0	78	80.2	164	29.8186	29.43	0.203874	14.19	0.422833	5	4	0	0	26.82	0.223714	10.63	0.56444	10	9	1	0	5	7	0	0	26	28
95	0	84	81.4	151	35.7002	15.63	0.383877			9		0		16.25	0.369231			11		1		12		0		27		168
96	0	86				22.33	0.268697	17.94	0.334448	1	0	0	0	18.91	0.317292	15.4	0.38961			0	0	1	0	0	0
97	0	95
98	0	98	59.1	155	24.5994	11.13	0.539084	8.19	0.732601	2	3	0	0	8.56	0.700935	10.79	0.55607	11	5	0	1	9	9	0	0	21	20	226	166
99	0	94	73.2	170	25.3287																	9	7	0	1	18	22
100	0	90	58	170	20.0692																	11		0		24		165
101	0	88	66	153	28.1943	24.5	0.244898	15.34	0.391134	6	5	0	0	23.38	0.25663	15.37	0.390371	16	6	0	0	3	5	1	0	27	27	90	101
102	0	83	69.5	157	28.1959	8.47	0.708383			4		0		7.35	0.816327			9		0		4		0		25		237
103	0	89	57.5	157	23.3275	19.78	0.303337	29.94	0.200401	6	8	0	0	20.06	0.299103	25.5	0.235294	13	5	0	2	7	10	0	0	28	27	74	57
104	0	89	76.6	155	31.8835	16.25	0.369231	16.97	0.353565	4	4	0	0	12.66	0.473934	17.5	0.342857	1	5	0	0	2	4	1	0	16	20	123	126
105	0	90	56	158	22.4323	11.56	0.519031	9.69	0.619195	4	7	0	0	10.44	0.574713	8.53	0.7034	15	11	0	0	6	7	0	0	28	30	85	71
106	0	90	63.5	147	29.3859	21.5	0.27907	22.03	0.272356	6	3	0	0	23.47	0.255646	21.97	0.2731	10	14	0	1	3	6	0	0	24	26	121	70
107	0	83	40.9	145	19.453	17.75	0.338028			2		0		18.56	0.323276			5		0		4		1		11
108	0	92	37.4	139	19.3572	23.97	0.250313	15.16	0.395778	8	7	0	0	22.13	0.271125	14.22	0.421941	14	9	1	0	12	10	0	0	25	23
109	0	101				38.93	0.154123	25.16	0.238474	6	4	0	0	42.86	0.139991	18.78	0.319489	15	10	2	0	5	4	0	0	17	25	352
110	0	86	66	158	26.4381	18.25	0.328767	19.75	0.303797	4	6	0	0	19.16	0.313152	24.38	0.246103	11	10	1	4	3	5	0	0	26	27	188	106
111	0	83	69.5	170	24.0484	7.91	0.758534	9.28	0.646552	4	2	0	0	8.5	0.705882	8.34	0.719424	10	6	0	0	4	2	0	0	23	24	125	106
112	0	86				23.13	0.259403	12.15	0.493827	3	0	0	0	19.38	0.309598	12.89	0.465477	1	1	4	4
113	0	83	76.5	149	34.4579	30.46	0.19698	22.22	0.270027	10	9	0	0	33.68	0.178147	22.44	0.26738	20	21	2	0	4	4	0	0	25	25
114	0	93	89	162	33.9125	33.12	0.181159			3		0		28.91	0.207541			21		0		0		1		20		319
115	0	88	60.4	150	26.8444	8.68	0.691244	14.78	0.405954	7	9	0	0	9.41	0.63762	10.06	0.596421	10	11	0	1	7	7	0	0	27	30	83	101
116	0	92	43	141	21.6287	37.85	0.15852	30.38	0.197498	4	4	0	0	39.25	0.152866	37.53	0.159872	1	1	5	9	3	2	2	3	15	13	176	199
117	0	86	35	140	17.8571	26.72	0.224551	21.35	0.28103	0	0	0	0
118	0	90	74	151	32.4547																	4	3	1	1	28	24
119	0	88	44.5	144	21.4603	26.75	0.224299	26.79	0.223964	12	9	0	0													19	16
120	0	92	66	159	26.1066																	5	4	1	2	14	13
121	0	85	79.5	155	33.0905	13.53	0.443459	17.37	0.345423	8	8	0	0	15.87	0.378072	18.72	0.320513	10	12	1	2	8	6	0	1	23	21
122	0	87																				3	3	0	0	16	13
123	0	79
124	0	88				12.34	0.486224	18.09	0.331675	6	5	0	0	11.43	0.524934	15.21	0.394477	11	12	0	0	11	9	0	0	24	22
125	0	87	76																			12	7	0	1	27	26
126	0	89	73	155	30.385																	11	10	0	0	24	22
127	0	91	73	158	29.2421	28.09	0.213599	37.57	0.159702	9	7	0	0	34	0.176471	37.62	0.15949	8	6	1	2					20	19
128	0	86	63.1	146	29.6022																					11	10
129	0	87	55.9	144	26.9579	32.88	0.182482	45.46	0.131984	7	9	0	0	37.38	0.160514	48.19	0.124507	10	26	7	2	7	5	0	0	16	17
130	0	92	72.5	158	29.0418	16.44	0.364964	21.5	0.27907	4	2	0	0	19.15	0.313316	19.6	0.306122	1	11	5	2	7	3	0	2	24	19	172	167
131	0	78	65.3	164	24.2787	19.75	0.303797	24	0.25	3	5	0	0	19.06	0.314795	18.94	0.31679	13	12	0	0	7	8	0	0	25	28	137	130
132	0	78	95.8	173	32.0091	52.75	0.113744	23.2	0.258621	9	6	0	0	51.7	0.116054	25.3	0.237154	11	11	5	5	3	4	0	1	20	26
133	0	91	62.5	161	24.1117	9.19	0.652884	9.86	0.608519	5	5	0	0	8.59	0.698487	9.86	0.608519	14	11	0	4	28	24	0	0	27	27
134	0	94	53	153	22.6409	33.75	0.177778	32.59	0.184106	1	3	0	0	39.75	0.150943	32.28	0.185874	8	11	0	0
135	0	90	71.5	162	27.2443	19.7	0.304569			6		0		18.28	0.328228			10		1		5		0		27		165
136	0	91				54.53	0.110031			15		0
137	0	76	67	168	23.7387	19.5	0.307692	9.13	0.657174	5	8	0	0	15.85	0.378549	7.5	0.8	12	14	4	0	10	13	0	0	24	26
138	0	80	106	174	35.0112	18.87	0.317965	14.79	0.40568	7	8	0	5	17.9	0.335196	14.47	0.414651	11	21	0	3	4	4	2	3	22	22
139	0	93	60	155	24.974	29.68	0.202156	32	0.1875	8	10	0	0	27.03	0.221976	28.41	0.211193	17	16	0	0	11	10	0	0	26	26
140	0	85	90.5	164	33.6481																	9	5	2	2	26	20	147	169
141	0	91	59	147	27.3034	24	0.25	21.6	0.277778	5	6	0	0	30.42	0.197239	33.6	0.178571	11	10	0	0	3	6	1	0	16	21	318	389
142	0	89	73.5	147	34.0136	30.01	0.199933	14	0.428571	5	6	0	0	30.59	0.196143	22	0.272727	10	10	5	0	3	8	0	0	19	20	346	246
143	0	84	46.5	147	21.5188	65.8	0.0911854	23.7	0.253165	5	3	0	0	45	0.133333	32.2	0.186335	16	11	0	4	3	3	0	0	22	24	379	200
144	0	85	58	169	20.3074	14	0.428571			3		0		13.56	0.442478			12		1		18		0		25		145
145	0	85				19.65	0.305344	16.59	0.361664	7	6	0	0	18.71	0.320684	17.91	0.335008	13	7	0	0	11	7	0	0	22	24	121	152
146	0	96
147	0	94	57	145	27.1106	18.4	0.326087	21.19	0.283152	7	5	0	0	22.75	0.263736	23.18	0.258844	12	32	0	1	8	9	0	0	25	25	140	151
148	0	81	67	153	28.6215	11.71	0.512383	12.5	0.48	9	7	0	0	14.41	0.416378	15.63	0.383877	10	11	2	0	19	16	0	0	28	29	46	83
149	0	89	56	146	26.2713																	3	2	0	0
150	0	79	65.8	165	24.169	17.13	0.350263	9.47	0.63358	6	5	0	0	19.25	0.311688	14.25	0.421053	12	13	0	0	5	4	2	2	27	24
151	0	93	82	164	30.4878																	9		0		16
152	0	80				12.54	0.478469			5		0		10.71	0.560224			11		3		6		2		23
153	0	85	43	155	17.898	34.3	0.174927	33.93	0.176835	11	8	0	1	35.75	0.167832	20.85	0.28777	21	16	1	0	16	16	0	0	26	26	76	115
154	0	85	69	151	30.2618	6.85	0.875912	7.29	0.823045	0	4	0	0	7.59	0.790514	9.69	0.619195	5	7	0	0					24	24
155	0	79	48.7	163	18.3296	10.9	0.550459	26.4	0.227273	6	5	0	0	11.84	0.506757	26.94	0.222717	15	17	0	1	7	4	0	0	23	28	109	105
156	0	86	56.9	139	29.4498																	2	2	0	0	15	10	267	311
157	0	80	79	151	34.6476	20.16	0.297619	22.02	0.27248	6	8	0	0	17.6	0.340909	22.03	0.272356	10	12	1	4	7	6	1	0	28	29	70	73
158	0	89	59.7	156	24.5316	23.59	0.254345	15.88	0.377834	6	7	0	0	21	0.285714	16.22	0.369914	21	12	0	0	6	7	0	0	28	29	97	103
159	0	93	61.5	159	24.3266	9.11	0.658617	9.16	0.655022	7	7	0	0	9.32	0.643777	8.37	0.716846	10	6	1	5	7	4	0	0	20	23
160	0	87	86	165	31.5886																	7	4	0	2	24	20
161	0	84	78.5	161	30.2843																	8		0		22
162	0	88	89	159	35.2043	23.09	0.259853	20.82	0.288184	9	20	1	0	18.25	0.328767	17.84	0.336323	21	19	0	0	12	14	0	0	25	28	115	118
163	0	79	82	172	27.7177																	7		0		18		89
164	0	81	81.5	162	31.0547	11.28	0.531915	16.03	0.374298	5	6	0	0													19	17
165	0	91	67	153	28.6215	16.44	0.364964			7		0		18.18	0.330033			10		0		4		1		22		173
166	0	82	73.5	169	25.7344																	5	3	0	0	24	23
167	0	93	48	149	21.6206	38.19	0.157109	57.81	0.103788	3	4	0	0									8	7	1	0	13	12	365	495
168	0	89	67.5	167	24.2031	16.51	0.363416	30.29	0.198085	12	10	0	0	15.72	0.381679	30.41	0.197304	12	25	0	2	16	10	0	0	28	28	81	216
169	0	81	63.5	164	23.6095	12.57	0.477327	13.25	0.45283	5	6	0	0	12.71	0.472069	11.25	0.533333	10	11	0	2	6	7	0	0	26	26	141	129
170	0	89	54.5	151	23.9025	20.5	0.292683	22.06	0.271985	5	6	0	0	20.22	0.296736	24.81	0.241838	10	10	0	1	5	4	0	1	22	24	369	355
171	0	86	60.3	151	26.4462	11.59	0.517688	14.94	0.401606	5	6	0	2	13.31	0.450789	17.94	0.334448	11	12	0	3	5	5	0	0	27	29
172	0	88	61.5	157	24.9503																	4	4	0	0	25
173	0	86	51.3	142	25.4414																	11	12	0	0	28	27
174	0	90	53	156	21.7784																	9	5	1	0	22	22
175	0	86	65.9	140	33.6224	15.25	0.393443	16.09	0.372902	6	7	1	0	16.83	0.356506	18.28	0.328228	11	5	2	6	7	8	0	0	23	26	353	273
176	0	80	61.9	156	25.4356	12.11	0.495458	12.4	0.483871	7	8	0	0	12.12	0.49505	11.66	0.51458	14	14	1	0	4	10	1	0	27	27	51	59
177	0	95				12.72	0.471698	10.88	0.551471	6	9	0	0	13.18	0.455235	11.26	0.53286	12	10	0	3	9	8	1	0	25	25
178	0	90	55	143	26.8962	15.19	0.394997	25.41	0.236128	0	5	0	0	17.78	0.337458	16	0.375	11	11	6	4	8	8	1	0
179	0	79	64	155	26.6389	16.69	0.359497	20.13	0.298063	6	9	0	0	12.87	0.4662	21.38	0.280636	2	8	5	1	4	4	0	0	19	18
180	0	90
181	0	87	87.5	156	35.955																	7	5	0	0	23	22
182	0	92	81.5	160	31.8359	19.71	0.304414	17.91	0.335008	10	9	0	0	30.37	0.197563	27.21	0.220507	11	10	1	0	7	8	0	0	25	29	81	84
183	0	97	52.5	149	23.6476	22.38	0.268097	28.25	0.212389	8	7	0	0	16.21	0.370142	22.53	0.266312	11	11	1	1	10	4	0	0
184	0	85	76.5	148	34.9251	20.21	0.296883	17.19	0.34904	4	8	1	0	21.56	0.278293	22.12	0.271248	14	10	3	1	3	3	0	0	26	28	123	119
185	0	85	68	155	28.3039	9.28	0.646552	10.32	0.581395	5	4	0	0	9.97	0.601805	10.32	0.581395	9	9	0	0	4	5	0	0	26	24	148	119
186	1	82	65.8	150	29.2444	12.75	0.470588	11.13	0.539084	5	8	0	0	12.06	0.497512	12.19	0.492207	6	8	0	0	1	4	0	0	23	24	116	92
187	1	85	69.8	162	26.5966	11.44	0.524476	11.94	0.502513	8	8	1	0	9.41	0.63762	10.71	0.560224	10	13	0	0	8	10	1	0	29	29	75	69
188	1	80	76.7	163	28.8682	12.22	0.490998	8.25	0.727273	8	9	0	0	12	0.5	8.44	0.7109	17	17	0	0	13	15	0	0	28	29	101	74
189	1	86	51.9	151	22.7622	22.84	0.262697			6		0		27.09	0.221484			10		4		10		0		16
190	1	88	66.5	153	28.4079	10.25	0.585366	9.1	0.659341	5	6	0	0	10.44	0.574713	8.03	0.747198	11	11	0	0	6	10	0	0	24	28	87	76
191	1	93	42.8	152	18.5249	22.1	0.271493	18.69	0.321027	2	4	0	0	24	0.25	15.52	0.386598	7	9	3	0	2	5	0	0	12	18	597	502
192	1	86	65	150	28.8889	29.25	0.205128	20.4	0.294118	14	18	0	0	21.53	0.278681	17.1	0.350877	18	17	0	0	7	12	0	0	30	30	91	62
193	1	93	62.3	150	27.6889	17.22	0.348432	12.47	0.481155	6	4	0	0	14.59	0.411241	13.13	0.456969	18	14	0	1	16	17	0	0	25	28
194	1	90	62.5	157	25.356	16.34	0.367197	10.25	0.585366	6	6	0	0	18	0.333333	10.22	0.587084	9	11	0	0	6	8	0	0	21	27	144	119
195	1	94	62.5	161	24.1117	38.1	0.15748	18.31	0.32769	2	5	0	0	27.22	0.220426	19.22	0.312175	10	11	2	1	2	3	1	0	15	19
196	1	80	91.7	173	30.6392	17.37	0.345423	11.78	0.509338	5	3	0	0	16.28	0.36855	10.44	0.574713	10	10	0	0	1	5	4	0	21	23
197	1	82	69	156	28.3531	16.39	0.366077	12.97	0.462606	5	4	0	0	14.91	0.402414	11.59	0.517688	7	8	0	0	7	7	0	0	25	27	151	133
198	1	75	78.5	150	34.8889	8.81	0.681044	8.06	0.744417	4	6	0	0	9.59	0.625652	9	0.666667	10	10	0	0	8	5	1	0	22	26	156	151
199	1	88	68	164	25.2826	14.78	0.405954			8		0										2		0		23
200	1	94	55.4	149	24.9538	10.41	0.576369	9.35	0.641711	7	6	0	0	10.22	0.587084	9.7	0.618557	10	11	2	0	9	9	0	0	26	26
201	1	91	51.6	143	25.2335	12.34	0.486224	10.44	0.574713	7	6	0	0	14.63	0.410116	9.9	0.606061	10	11	0	2	8	11	0	0	24	27	63	66
202	1	94	77.1	142	38.2365	17.25	0.347826	10.84	0.553506	6	8	0	0	19.32	0.310559	10.91	0.549954	8	11	0	0	5	14	0	0	20	25	98	85
203	1	81	62.4	158	24.996	10.91	0.549954	11.17	0.537153	6	7	0	0	10.69	0.561272	9.04	0.663717	14	12	0	0	14	14	0	0	27	29	79	74
204	1	89				13.25	0.45283			7		0		11.4	0.526316			10		0		15		0		26		95
205	1	90	75.2	155	31.3007	19.66	0.305188	20.09	0.298656	8	6	0	0	17.63	0.340329	18.06	0.332226	13	11	1	1	13	15	0	0	26	27	118	102
206	1	84	94.2	153	40.2409	15.45	0.38835			2		0		18.03	0.332779			10		2		3		0		22		504
207	1	88	87	170	30.1038	20.97	0.286123	19.22	0.312175	8	12	0	0	20.54	0.292113	18.56	0.323276	17	17	0	1	7	8	0	0	29	27	122	127
208	1	91	59.7	169	20.9026	15.81	0.379507			9		0		17.25	0.347826			10		2		9		0		25		78
209	1	89	62.9	157	25.5183	24.09	0.249066	12.62	0.475436	4	7	0	0	19.39	0.309438	11.93	0.502934	7	10	0	0	9	9	0	0	23	26
210	1	91				10.62	0.564972	14.47	0.414651	5	3	0	0	10.28	0.583658	12.48	0.480769	10	11	0	1	14	7	0	1	20	20	120	110
211	1	82	63.7	160	24.8828	9.4	0.638298	7.3	0.821918	7	6	0	0	6.62	0.906344	5.48	1.09489	10	5	0	0	11	14	0	0	29	30	128	81
212	1	82	92	180	28.3951	14.94	0.401606	16.46	0.36452	16	8	0	0	13.63	0.440205	19.11	0.313972	13	20	0	1	12	13	0	0	23	26	71	107
213	1	93				16.26	0.369004			10		0		19.99	0.30015			11		1		7		1		21		247
214	1	88				17.93	0.334635	9.5	0.631579	6	8	0	0	12.68	0.473186	12.56	0.477707	8	10	0	1	6	9	0	0	26	26	223	88
215	1	81	80	163	30.1103	14.47	0.414651	9.04	0.663717	7	6	0	0	16.32	0.367647	9.82	0.610998	16	12	0	0	11	11	0	0	29	29	79	85
216	1	87	54	147	24.9896	11.42	0.525394	11.25	0.533333	5	5	0	0	12.35	0.48583	11.23	0.534283	10	10	0	0	8	7	0	0	23	24	389	137
217	1	86	62	160	24.2188	15	0.4	6.88	0.872093	4	3	0	0	17.58	0.341297	8.05	0.745342	2	10	2	0	6	6	0	0	24	25
218	1	83	100.7	160	39.3359	17.51	0.342661	16.19	0.370599	7	10	0	0									6	11	0	0	26	29	84	61
219	1	88	71.5	170	24.7405
220	1	88	72.6	158	29.0819	30.75	0.195122			5		0														17
221	1	88	68.5	147	31.6998	8.85	0.677966	8.19	0.732601	5	7	0	0	8.91	0.673401	9.1	0.659341	11	11	0	0	4	8	0	0	25	28	67	64
222	1	86	104.8	160	40.9375	11.41	0.525855	12.31	0.487409	7	9	0	0	11.6	0.517241	12.73	0.471328	10	11	0	0	3	6	0	0	27	28	87	80
223	1	91	45	149	20.2694																	3	10	1	0	12	19
224	1	89	79.6	164	29.5955	21.94	0.273473			4		0		20.87	0.287494			13		0		1		0		19
225	1	90	69	153	29.4758	9.59	0.625652	10.07	0.595829	7	6	0	0	13.39	0.448096	10.81	0.555042	11	14	1	0	16	20	0	0	27	28
226	1	79	66.2	170	22.9066	11.7	0.512821	9.78	0.613497	5	7	0	0	10.19	0.588813	8.37	0.716846	12	14	0	0	12	11	0	0	28	29	68	57
227	1	85				17.53	0.34227	11.03	0.543971	5	4	0	0	21.97	0.2731	11.1	0.540541	10	10	6	0	8	8	0	0	19	24	113	90
228	1	95	60.6	163	22.8085	29.75	0.201681	12.43	0.482703	3	5	0	0									1	4	2	0	18	20
229	1	89	75.2	165	27.6217	11.15	0.538117	11.25	0.533333	4	4	0	0	11.06	0.542495	11.03	0.543971	10	10	1	0	4	5	0	0	26	25	285	194
230	1	87	59.7	155	24.8491	8.25	0.727273	9.22	0.650759	4	5	0	0	9.19	0.652884	7.53	0.796813	7	7	0	0	6	9	0	0	22	24	97	159
231	1	89				12.91	0.464756			2		0		14.75	0.40678	17.97	0.33389	11		0		1		0		17		255
232	1	93	69.5	185		16.91	0.35482			16.1		6								0		5		0		21		231
233	1	82	62.5	176	20.1769	9.18	0.653595	7.72	0.777202	4	6	0	0	8.57	0.700117	7.62	0.787402	10	10	1	0	9	13	0	0	27	28	107	76
234	1	87	73.4	156	30.1611	13.72	0.437318	11.25	0.533333	6	6	0	0	16.97	0.353565	12.81	0.468384	10	10	10	2	6	9	0	0	17	27	201	134
235	1	90	72.5	156	29.7913	10.32	0.581395	8.16	0.735294	6	5	0	0	10.53	0.569801	8.08	0.742574	9	9	0	0	4	10	0	0	24	23	99	75
236	1	89	45.3	148	20.6812	12.72	0.471698	8.61	0.696864	3	8	0	0	14.5	0.413793	9.18	0.653595	8	10	3	1	4	11	0	0	23	27
237	1	84	76.9	158	30.8044	10	0.6	8.49	0.706714	7	7	0	0	9.85	0.609137	8.57	0.700117	10	11	0	0	3	6	4	0	19	23
238	1	82	83.5	150	37.1111																	6	7	0	0	25	28	84	76
239	1	93	43.8	144	21.1227																	5	8	0	0	24	26	120	99
240	1	93				17.5	0.342857	16.51	0.363416	6	7	0	0	20.41	0.293974	18.91	0.317292	10	11	1	0	2	5	2	0	17	24
241	1	95	51	145	24.2568	21.31	0.281558	19.71	0.304414	2	3	0	0	22.15	0.27088	18.1	0.331492	11	11	0	0	3	4	1	0	23	24
242	1	91	57.5	149	25.8997																	15		0		27
243	1	87	68	148	31.0446																	3	5	2	0	17	22
244	1	78	62.2	157	25.2343	10.72	0.559701	10.37	0.578592	5	7	0	0	11.06	0.542495	11.01	0.544959	10	11	1	0	10	12	0	0	23	26
245	1	94	53.6	155	22.3101																					8	12
246	1	88	73.4	160	28.6719																	7	13	0	0	24	27
247	1	89	58	167	20.7967																	1	7	1	1	9	14
248	1	85	75.7	167	27.1433	13.62	0.440529			4		0		14.91	0.402414			10		0		8		0		24		144
249	1	86	59.4	150	26.4	15.63	0.383877	17.15	0.349854	5	6	0	0	13.64	0.439883	12.18	0.492611	11	12	1	0	3	6	0	0	25	27	71	76
250	1	95	82.5	161	31.8275																	3		4		14
251	1	85	83.5	166	30.3019	10.56	0.568182	11.25	0.533333	7	9	0	0	12.5	0.48	9.79	0.61287	11	7	0	0	9	9	0	0	26	30	80	78
252	1	91	60.2	156	24.737	27.03	0.221976	19.12	0.313808	4	6	0	0	32.06	0.187149	21.1	0.28436	4	5	0	0	3	6	0	0	15	17	350	192
253	1	79	56.5	163	21.2654	6.12	0.980392	5.52	1.08696	3	5	0	0	6.07	0.988468	6.01	0.998336	10	11	0	0	11	14	0	0	27	29	99	62
254	1	84	93.2	160	36.4062	9.5	0.631579	9.1	0.659341	4	5	0	0	11.12	0.539568	9.69	0.619195	6	6	1	1	3	4	0	2	20	21
255	1	93	87.5	180	27.0062																	1	10	0	0	24	25
256	1	91	59.5	160	23.2422	33.31	0.180126	32.31	0.185701	8	5	0	0	34.31	0.174876	28.1	0.213523	13	18	1	1	6	4	0	0	22	25
257	1	79	53.7	153	22.9399	18.6	0.322581			7		0		18.94	0.31679			10		1		6		0		26		134
258	1	85	75	165	27.5482	15.67	0.382897	12.06	0.497512	6	7	0	0	18.25	0.328767	14.35	0.418118	7	9	3	1	3	4	0	1	18	18
259	1	87	101.9	172	34.4443	11.87	0.505476	11.19	0.536193	5	6	0	0	10.07	0.595829	10	0.6	10	11	0	0	3	4	0	0	25	27	143	121
260	1	82	66	172	22.3094	42.07	0.142619	38.01	0.157853	7	8	0	0	43.93	0.136581	27.99	0.214362	32	36	0	0	3	4	0	0	27	27
261	1	91	62.6	143	30.6127	13.41	0.447427	12.49	0.480384	6	7	0	0	16.69	0.359497	16.02	0.374532	12	14	1	0	3	5	0	0	26	28	179	161
262	1	91	56	150	24.8889																	9	11	0	0	24	28
263	1	87
264	1	82	50.2	163	18.8942	20.78	0.288739	25.04	0.239617	7	6	0	0	19.6	0.306122	19.9	0.301508	10	12	3	0	8	6	0	0	24	27	114	137
265	1	86	86.7	170	30																	1	0	2	0	18	21
266	1	88	52.8	143	25.8203																	5	5	0	7	17	17	188	172
267	1	86	71.3	176	23.0178	13.78	0.435414	11.56	0.519031	4	4	0	0	16.47	0.364299	11.66	0.51458	3	8	8	1	2	4	1	2	24	23	167	144
268	1	88	80	172	27.0416	20.85	0.28777	18.19	0.329852	7	8	0	0	19.06	0.314795	18.11	0.331309	10	11	0	0	4	6	1	0	23	24
269	1	88	64.4	152	27.874																	7	9	0	0	25	27	94	81
270	1	90	79	160	30.8594	11.36	0.528169	10.39	0.577478	3	4	0	0	10.56	0.568182	10.41	0.576369	8	9	1	0	0	2	0	0	26	27
271	1	96	52.4	155	21.8106	15.94	0.376412	16.09	0.372902	6	8	0	0	18.56	0.323276	17.21	0.348635	11	13	0	0	5	5	0	1	19	24
272	1	82	88.2	162	33.6077	17.53	0.34227	11.54	0.519931	5	7	0	0	17.5	0.342857	12.91	0.464756	11	11	0	0	7	9	0	0	23	26	102	92
273	1	83																				5	13	1	0	21	26	232	140
274	1	90				20.15	0.297767	14.37	0.417537	3	5	0	0	18.46	0.325027	13.43	0.446761	1	6	3	0	4	4	0	0	19	19
275	1	85	40	155		12.94	0.463679			5		0		10.72	0.559701			11		0		10		0		26
276	1	87	85.5	170	29.5848	14.69	0.408441	15.34	0.391134	6	2	0	0	19.13	0.313643	13.95	0.430108	2	1	2	1	2	3	0	1	15	19
277	1	84	79.8	160	31.1719	28.38	0.211416	19.81	0.302877	5	5	0	0	32.41	0.185128	16.25	0.369231	16	11	0	0	4	3	1	0	25	27	85	141
278	1	83	56	145	26.635	16.87	0.355661	16.12	0.372208	6	7	0	0	17.59	0.341103	11.75	0.510638	10	10	4	1	11	12	0	0	18	19
279	1	84	78	160	30.4688	15.28	0.39267	13.62	0.440529	7	7	0	0	14.4	0.416667	14.53	0.412939	12	12	0	0	6	7	0	0	22	23
280	1	91	62.4	155	25.9729																	7		0		18
281	1	85				14.19	0.422833			7		0		16.62	0.361011			1		10		10		0		18
282	1	80	70	171	23.939	12.79	0.469116			5		0		13.16	0.455927			5		2		7	7	0	2	23	25	144	294
283	1	82	86	171	29.4108	14.81	0.405132	14.5	0.413793	7	6	0	0	16.32	0.367647	14	0.428571	6	11	0	0	4	3	0	0	22	25	101	112
284	1	92				13.54	0.443131			4		0		13.62	0.440529			8		0		12		0		21
285	1	91	61	165	22.4059	18.53	0.323799			6		0		19.91	0.301356			10		0		8		0		27		147
286	1	83				10.37	0.578592	6.84	0.877193	2	3	0	0	11	0.545455	6.84	0.877193	1	9	0	0	2	3	1	1	13	15
287	1	91				45.06	0.133156			6		0		44.66	0.134348			8		4		5		0		27		138
288	1	94																				15	17	0	0	21	24
289	1	84	64	154	26.986	16.63	0.360794	15.09	0.397614	6	6	0	0	18.09	0.331675	13.5	0.444444	18	18	1	1	5	7	0	0	22	26	215	169
290	1	84																				7	8	0	1	17	21	461	269
291	1	79	57	157	23.1247																	8	7	0	0	22	21	775	412
292	1	88	96	154	40.479	14.75	0.40678	10.12	0.592885	10	8	0	0	13.43	0.446761	11.05	0.542986	11	10	0	0	8	10	0	0	24	27
293	1	89	66.1	149	29.7734																	10	12	0	0	26	27
294	1	92	60.7	156	24.9425	15.66	0.383142			7		0		13.44	0.446429			11		0		15		0		26
295	1	91				34.97	0.171576	14.16	0.423729	11	11	0	0									5	7	1	0	15	18
296	1	86	67.9	154	28.6305	18.29	0.328048	13.21	0.454201	6	7	0	0													18	19
297	1	89	71.7	159	28.3612	20.02	0.2997			4		0		21.01	0.285578			19		1		12		1		25
298	1	88	61.4	158	24.5954	14.19	0.422833	7.09	0.846262	3	6	0	0	10.02	0.598802	7.37	0.814111	10	9	0	0	4	8	0	0	26	29	191	139
299	1	97	61.7	158	24.7156	21.12	0.284091	20.1	0.298507	5	6	0	0	24.97	0.240288	21.1	0.28436	9	11	4	3	3	3	0	0	25	25	159	122
300	1	93	69.7	155	29.0114																	9	8	0	0	20	17
301	1	82	73	162	27.8159	29.01	0.206825	24.09	0.249066	2	3	1	0	28.29	0.212089	27.12	0.221239	3	5	2	1	1	2	3	2
302	1	88	74.6	162	28.4255	18.25	0.328767	12.31	0.487409	8	8	0	0	16.35	0.366972	13.11	0.457666	2	4	5	3	3	4	0	0	18	23
303	1	92	59	140	30.102	36.76	0.163221	14.25	0.421053	8	5	0	0	27.87	0.215285	13.8	0.434783	9	11	3	0	9	8	0	0	29	27
304	1	87	77	158	30.8444	15.25	0.393443	13.49	0.444774	3	3	0	0	16.41	0.365631	13.19	0.45489	1	2	3	3	3	5	1	1	15	17
305	1	93	54	148	24.653	48.3	0.124224	27.71	0.216528	3	6	0	0	25.78	0.232739	25.06	0.239425	11	11	0	0	5	5	0	0	18	23	148	121
306	1	79	50.6	154	21.3358	8.6	0.697674	5.12	1.17188	5	7	0	0	8.8	0.681818	6.31	0.950872	10	15	1	0	10	13	0	0	28	30	86	68
307	1	84	77	157	31.2386	8.4	0.714286	8.3	0.722892	3	5	0	0	7.6	0.789474	8.82	0.680272	10	12	0	1	11	13	0	0	23	25	114	91
308	1	83	88	165	32.3232	17.9	0.335196			0		0										11		0
309	1	91	51.4	142	25.491	21.2	0.283019	12.43	0.482703	6	6	0	0	22.34	0.268577	12.5	0.48	10	7	2	0	7	9	0	0	26	28	73	58
310	1	79	68	151	29.8233																	6	7	0	0	27	28	196	103
311	1	87	84	165	30.854	22.2	0.27027	12.53	0.478851	3	5	0	0	21.4	0.280374	11.63	0.515907	10	8	0	0	6	9	1	0	23	26	249	162
312	1	85	50	152	21.6413	38.1	0.15748	10.25	0.585366	3	5	0	0	38.8	0.154639	9.77	0.614125	8	6	0	0	6	7	0	1	12	16
313	1	87
314	1	83	69.1	165	25.3811																	2	3	0	0	23	25
315	1	89	73.2	169	25.6294	12.25	0.489796	10.75	0.55814	4	3	0	0	11.06	0.542495	9.96	0.60241	10	11	0	0	7	6	0	0	27	29	122	115
316	1	90	74	162	28.1969	8.6	0.697674	9.94	0.603622	5	6	0	0	10.94	0.548446	11	0.545455	10	10	2	0	4	6	0	0	25	25
317	1	91	51.5	158	20.6297	13.85	0.433213	11.79	0.508906	5	7	0	0	20.84	0.287908	13.19	0.45489	7	9	3	0	1	4	0	0
318	1	93	69	155	28.7201	20.9	0.287081	16.12	0.372208	5	8	0	0	21.96	0.273224	17.19	0.34904			10	9	1	5	0	0	20	23
319	1	88	48	146	22.5183	17.13	0.350263	14.89	0.402955	5	7	0	0	19.9	0.301508	14.91	0.402414	10	11	0	1	4	6	0	0	25	28	174	131
320	1	82	69.5	154	29.3051	11.28	0.531915	7.53	0.796813	7	5	0	0	10.5	0.571429	7.53	0.796813	10	10	0	0	14	13	1	0	26	27	100	71
321	1	84	79	165	29.0174	18.29	0.328048	8.01	0.749064	7	7	0	0	17.18	0.349243	10.01	0.599401	8	10	1	1	4	6	1	0	19	23	140	109
322	1	81	74.5	170	25.7785																	4	6	0	0	26	29	68	52
323	1	97	72	162	27.4348																	13	14	0	0	24	27	115	100
324	1	91	77.5	164	28.8147																	1	5	3	1
325	1	87	47.8	148	21.8225	22.59	0.265604	11.12	0.539568	3	3	0	0	27.44	0.218659	11.4	0.526316	4	10	2	0	2	6	0	0	18	20
326	1	88	74	165	27.1809	15.75	0.380952	13.88	0.432277	7	8	0	0	15.94	0.376412	11.53	0.520382	12	8	0	0	4	13	0	0	23	25
327	1	91	46	142	22.8129	42.75	0.140351	15.57	0.385356	8	7	0	0	46.37	0.129394	14.06	0.426743	16	10	1	0	6	9	1	0	21	19	118	91
328	1	89	69	158	27.6398	39.16	0.153218	9.72	0.617284	11	8	0	0	29.31	0.204708	10.01	0.599401	21	10	0	0	11	13	0	0	27	29	98	69
329	1	84	69.5	157	28.1959	16.62	0.361011	20.15	0.297767	7	6	0	0	24.25	0.247423	17.89	0.335383	11	10	10	2	7	10	3	2	24	27	64	100
330	1	85	42.5	140	21.6837																	9	10	0	0	23	23
331	1	84	86	173	28.7347	19.68	0.304878	13	0.461538	10	12	0	0	32.47	0.184786	16.3	0.368098	7	3	4	1	4	8	0	0	25	27	280	190
332	1	90	80	173	26.7299	93.35	0.0642742			9		0		67.3	0.089153			31		5		5		1		23		57
333	1	90	69	159	27.2932																	6	8	1	0	18	21
334	1	92	68	168	24.093	13.58	0.441826			8		0		12.91	0.464756			13		0		15		0		26		105
335	1	83	65	156	26.7094	6.29	0.953895	7.29	0.823045	3	5	0	0													6	7
336	1	86	88	171	30.0947	27.06	0.221729	23.47	0.255646	5	7	0	0	34.66	0.17311	21.09	0.284495	10	5	0	3	3	5	0	1	20	20
337	1	90
338	1	89	59	152	25.5367																	4	14	1	0	23	20
339	1	97	84	149	37.8361	19.47	0.308166	10.12	0.592885	4	7	0	0	23.88	0.251256	12.17	0.493016	1	1	4	10					13	16
340	1	86	82.5	165	30.303	6.25	0.96	6.27	0.956938	5	8	0	0	7.79	0.770218	6.01	0.998336	6	9	1	0	8	10	1	0	25	27
341	1	88	69	159	27.2932	21.66	0.277008	15.34	0.391134	5	5	1	0	24.79	0.242033	13.9	0.431655	14	11	0	0	6	9	3	1	28	28	152	111
342	1	78	45.5	149	20.4946	10.59	0.566572	11.01	0.544959	4	6	0	0	12.16	0.493421	10.7	0.560748	10	11	3	0	11	13	1	1	26	27
343	1	80	87.5	158	35.0505	12.1	0.495868	10.31	0.581959	8	10	0	0	30.09	0.199402	11.69	0.513259	1	1	12	6	1	5	4	1	23	28	73	72
344	1	88	51.5	152	22.2905	22.5	0.266667	13.97	0.429492	7	3	0	0	15.59	0.384862	11.97	0.501253	12	11	3	0	3	6	1	0	27	28	237	158
345	1	91	70	162	26.6728	9.27	0.647249	12.1	0.495868	6	3	0	1	10.41	0.576369	10.25	0.585366	10	10	0	0	4	6	0	0	24	25
346	1	89																				3	4	0	0	22	26
347	1	89	45	141	22.6347	21.85	0.2746	16.15	0.371517	7	6	0	0	14.69	0.408441	17.65	0.339943	11	11	0	0	5	7	0	2	22	25	165	139
348	1	89	74.5	159	29.4688	10.97	0.546946	12.32	0.487013	11	9	0	0	11.01	0.544959	9.85	0.609137	11	11	1	1	9	6	0	0	23	25	132	81
349	1	94	54	157	21.9076	11.15	0.538117	10.41	0.576369	5	5	0	0									1	7	0	0	15	17
350	1	89	59.7	158	23.9144	24.16	0.248344			7		0		21.31	0.281558			16		0		10		0		25		174
351	1	91	67.5	163	25.4055	20.16	0.297619			5		0		19.59	0.306279			13		1		9		0		27		336
352	1	95	52.3	146	24.5356	45.25	0.132597	24.75	0.242424	8	9	0	0	50.91	0.117855	26.09	0.229973	19	20	1	0	8	5	0	0	25	27	165	140
353	1	83	69.7	164	25.9146	11.69	0.513259	11.22	0.534759	4	6	0	0	13.06	0.459418	9.34	0.642398	10	2	1	9	5	4	0	1	22	22	189	127
354	1	95	67	148	30.588	183	0.0327869	45.35	0.132304	12	5	0	0	287	0.0209059	46.5	0.129032	21	11	0	8	2	2	0	0	24	25	558	304
355	1	83	74.5	150	33.1111	31.41	0.191022	27.35	0.219378	10	5	0	0	66	0.0909091	25.43	0.235942	11	10	3	0	8	6	0	0	20	25	133	180
356	1	92	74	178	23.3556	9.9	0.606061	9.61	0.62435	5	6	0	0	8.75	0.685714	9.09	0.660066	8	11	0	0	7	12	0	0	22	26
357	1	81
358	1	93	53	149	23.8728	67	0.0895522	42.75	0.140351	11	13	0	0	48	0.125	39.75	0.150943	30	27	2	0	11	10	0	0	28	26	165	148
359	1	96	58.5	150	26	25.79	0.232648	19.15	0.313316	8	5	0	0	28.38	0.211416	22.77	0.263505	10	10	0	1	7	3	0	1	17	18
360	1	84	62	142	30.7479	34.25	0.175182	15.04	0.398936	2	4	0	0	23.87	0.251362	14.03	0.427655	12	11	2	0	3	11	0	0	18	19
361	1	84	85	165	31.2213																	8	11	0	0	22	25
362	1	92	72.7	165	26.7034	8.25	0.727273	7.43	0.807537	3	6	0	0	7.56	0.793651	6.47	0.927357	11	10	0	2	6	8	0	0	23	24
363	1	89	49	138																		3	3	0	0
364	1	88	73	154	30.7809	8.03	0.747198	8.09	0.741656	7	7	0	0	9.05	0.662983	7.46	0.80429	8	9	0	0	0	9	1	0	19	22	178	275
365	1	94	62	155	25.8065	9	0.666667	7.75	0.774194	4	5	0	0	10.22	0.587084	8.31	0.722022	11	10	1	0	10	9	0	0	27	30	88	95
366	1	94	53	157	21.5019	17.77	0.337648	12.19	0.492207	7	6	0	0	17.12	0.350467	10.16	0.590551	15	12	1	0	8	9	0	0	26	26	125	79
367	1	93	54.5	153	23.2816	63	0.0952381			3		0		57	0.105263			21		4		10		0		27		525
368	1	85	65.5	176	21.1454	24.6	0.243902	16.02	0.374532	3	0	0	0													6	8
369	1	87																				8		0		21
370	1	83	65	176	20.984																	4	6	0	0	18	22	103	128
